# Supplementary material for: Effects of Substitution Ratios of Zinc-Substituted Hydroxyapatite on Adsorption and Desorption Behaviors of Bone Morphogenetic Protein-2
Source: Int J Mol Sci. 2022 Sep 4;23(17):10144. doi: 10.3390/ijms231710144 (PMC9456158; doi:10.3390/ijms231710144)
Supplement: Supplementary file 1 [file ijms-23-10144-s001.zip]

Archive with 1 entries (1 files):
- ijms-1852901-supplementary.pdf
